# Supplementary material for: Synthesis, Optical Properties, and In Vivo Biodistribution Performance of Polymethine Cyanine Fluorophores
Source: ACS Pharmacol Transl Sci. 2023 Jul 25;6(8):1192–206. doi: 10.1021/acsptsci.3c00101 (PMC10425993; doi:10.1021/acsptsci.3c00101)
Supplement: Supplementary file 2 — pt3c00101_si_002.csv [file pt3c00101_si_002.csv]

Compound	SMILES
18	ClC1=C(/C=C/C2=[N+](CCCC)C3=C(C=C(Cl)C=C3)C2(C)C)CCC/C1=C\C=C4N(CCCC)C(C=CC(Cl)=C5)=C5C\4(C)C
19	ClC1=C(/C=C/C2=[N+](CCCC3=CC=CC=C3)C4=C(C=C(Cl)C=C4)C2(C)C)CCC/C1=C\C=C5N(CCCC6=CC=CC=C6)C(C=CC(Cl)=C7)=C7C\5(C)C
20	ClC1=C(/C=C/C2=[N+](CCCC)C3=C(C=C(Br)C=C3)C2(C)C)CCC/C1=C\C=C4N(CCCC)C(C=CC(Br)=C5)=C5C\4(C)C
21	ClC1=C(/C=C/C2=[N+](CCCC)C3=C(C=CC=C3)C2(C)C)CCC/C1=C\C=C4N(CCCC)C(C=CC=C5)=C5C\4(C)C
22	CC1(C)C(/C=C/C=C/C=C/C=C2N(CCCC)C(C=CC(Cl)=C3)=C3C/2(C)C)=[N+](CCCC)C4=C1C=C(Cl)C=C4
23	CC1(C)C(/C=C/C=C/C=C/C=C2N(CCCC3=CC=CC=C3)C(C=CC(Cl)=C4)=C4C/2(C)C)=[N+](CCCC5=CC=CC=C5)C6=C1C=C(Cl)C=C6
24	CC1(C)C(/C=C/C=C/C=C/C=C2N(CCCC3=CC=CC=C3)C(C=CC(Br)=C4)=C4C/2(C)C)=[N+](CCCC5=CC=CC=C5)C6=C1C=C(Br)C=C6
25	CC1(C)C(/C=C/C=C/C=C/C=C2N(CCCC)C(C=CC(Br)=C3)=C3C/2(C)C)=[N+](CCCC)C4=C1C=C(Br)C=C4
26	CC1(C)C(/C=C/C(Cl)=C/C=C2N(CCCC3=CC=CC=C3)C(C=CC(Cl)=C4)=C4C/2(C)C)=[N+](CCCC5=CC=CC=C5)C6=C1C=C(Cl)C=C6
27	CC1(C)C(/C=C/C(Cl)=C/C=C2N(CCCC)C(C=CC(Cl)=C3)=C3C/2(C)C)=[N+](CCCC)C4=C1C=C(Cl)C=C4
28	CC1(C)C(/C=C/C(Br)=C/C=C2N(CCCC3=CC=CC=C3)C(C=CC(Br)=C4)=C4C/2(C)C)=[N+](CCCC5=CC=CC=C5)C6=C1C=C(Br)C=C6
